# Supplementary material for: Repertoire Sequencing of B Cells Elucidates the Role of UNG and Mismatch Repair Proteins in Somatic Hypermutation in Humans
Source: Front Immunol. 2019 Aug 27;10:1913. doi: 10.3389/fimmu.2019.01913 (PMC6718458; doi:10.3389/fimmu.2019.01913)
Supplement: Supplementary file 2 [file Table_2.xlsx]

## Sheet: Sheet1
Supplemental Table 2. Overview of publications and data used to calculate the mutations in human and mice
	Mouse/human	Genetisch defect	Analysed sequence	A>C	A>G	A>T	C>A	C>G	C>T	G>A	G>C	G>T	T>A	T>C	T>G	%A>C	%A>G	%A>T	%C>A	%C>G	%C>T	%G>A	%G>C	%G>T	%T>A	%T>C	%T>G	Total	% Mutations at T location	% Mutations at C locations	% Mutations at A locations	% Mutations at G mutations	A/T ratio	Mutations at AT	Mutations at GC	Transition at C (% of total mutations)	Transition at G (% of total mutations)	Transversions at C (% of total mutations)	Transversions at G (% of total mutations)	Transition at A (% of total mutations)	Transition at T (% of total mutations)	Transversions at A (% of total mutations)	Transversions at T (% of total mutations)	Transitions at CG locations (of CG mutations)	number of A in sequenced region	number of T in sequenced region	number of C in sequenced region	number of G in sequenced region	% A in sequenced region
Frey et al, 1998	mouse	Msh2	JH4 intronic													2	5	4	4	4	27	39	9	4	2	2	0	102	4	35	11	52	2.75	15	87	27	39	8	13	5	2	6	2	75.8621					25
Krijger et al, 2009, JEM	mouse	Msh2	JH4 intronic	1	2	5	7	12	67	89	19	10	0	2	2	0.462963	0.925926	2.31481	3.24074	5.55556	31.0185	41.2037	8.7963	4.62963	0	0.925926	0.925926	100	1.85185	39.8148	3.7037	54.6296	2	5.55556	94.4444	31.0185	41.2037	8.7963	13.4259	0.925926	0.925926	2.77778	0.925926	76.4706
Krijger et al, 2013, Eur. J. Immunol.	mouse	Msh2	JH4 intronic	1	7	3	5	3	61	64	16	15	0	4	0	0.558659	3.91061	1.67598	2.7933	1.67598	34.0782	35.7542	8.93855	8.37989	0	2.23464	0	100	2.23464	38.5475	6.14525	53.0726	2.75	8.37989	91.6201	34.0782	35.7542	4.46927	17.3184	3.91061	2.23464	2.23464	0	76.2195
Gardès et al 2012, JI	human	MSH6	VH3-23 CD19+CD27+IgM+													1	4	5	2	10	19	38	9	6	1	1	4	100						13	87	67	33								61	63	71	93	21.1806
Martomo et al, 2004 JEM	Mouse	Msh6	JH4 intronic
Peron et al, 2005	human	PMS2	VH3-23 CD19+CD27+IgM+	5	14	4	6	7	21	32	16	10	4	7	2	3.90625	10.9375	3.125	4.6875	5.46875	16.4062	25	12.5	7.8125	3.125	5.46875	1.5625	100	10.1562	26.5625	17.9688	45.3125	1.76923	28.125	71.875	16.4062	25	10.1562	20.3125	10.9375	5.46875	7.03125	4.6875	57.6087	61	63	71	93
Frey et al, 1998	mouse	Pms2	JH4 intronic													4	11	13	4	2	21	21	6	9	2	6	0	99	8	27	28	36	3.5	36	63	21	21	6	15	11	6	17	2	66.6667					25
Zubani et al, 2017, JEM	mouse	Pms2	JH4 intronic
Ehrenstein et al, 2001	mouse	Pms2	Jh4 intron	27	79	40	3	3	28	57	24	12	6	34	7	8.4375	24.6875	12.5	0.9375	0.9375	8.75	17.8125	7.5	3.75	1.875	10.625	2.1875	100	14.6875	10.625	45.625	29.0625	3.10638	60.3125	39.6875	8.75	17.8125	1.875	11.25	24.6875	10.625	20.9375	4.0625	66.9291
Krijger et al, 2009, JEM	mouse	Ung	JH4 intronic	24	57	28	0	1	97	147	1	3	23	49	12	5.42986	12.8959	6.33484	0	0.226244	21.9457	33.2579	0.226244	0.678733	5.20362	11.086	2.71493	100	19.0045	22.1719	24.6606	34.1629	1.29762	43.6652	56.3348	21.9457	33.2579	0.226244	0.904977	12.8959	11.086	11.7647	7.91855	97.992
Zubani et al, 2017, JEM	mouse	Ung	JH4 intronic
Stavnezer et al, 2014	mouse	Ung	Jh4 intron
Rada et al, 2002, Current Biology	mouse	Ung	intronic region downstream VHJDJH	48	89	46	5	1	90	141	8	9	34	56	13	8.88889	16.4815	8.51852	0.925926	0.185185	16.6667	26.1111	1.48148	1.66667	6.2963	10.3704	2.40741	100	19.0741	17.7778	33.8889	29.2593	1.7767	52.963	47.037	16.6667	26.1111	1.11111	3.14815	16.4815	10.3704	17.4074	8.7037	90.9449
Imai et al 2003, Nature Immunology	human	UNG	VH3-23 CD19+CD27+IgM+													5.5	8	2.5	0.5	1	33	36	2	2	2.5	5.5	3.5	102	11.5	34.5	16	40	1.3913	27.5	74.5	33	36	1.5	4	8	5.5	8	6	92.6174	61	63	71	93
Peron et al, 2005	human	HC	VH3-23 CD19+CD27+IgM+	4	6	6	3	4	17	24	11	6	1	9	5	4.16667	6.25	6.25	3.125	4.16667	17.7083	25	11.4583	6.25	1.04167	9.375	5.20833	100	15.625	25	16.6667	42.7083	1.06667	32.2917	67.7083	17.7083	25	7.29167	17.7083	6.25	9.375	10.4167	6.25	63.0769	61	63	71	93
Imai et al, 2003, Nature Immunology	human	HC	VH3-23 CD19+CD27+IgM+ (n=7)													6	12	4	2	5	12	28	13	4	4	6	3	99	13	19	22	45	1.69231	35	64	12	28	7	17	12	6	10	7	62.5	61	63	71	93	21.1806
Frey et al, 1998	mouse	wt	JH4 intronic													7	19	7	2	4	11	18	8	4	6	11	4	101	21	17	33	30	1.57143	54	47	11	18	6	12	19	11	14	10	61.7021					25
Martomo et al, 2004 JEM	mouse	wt	JH4 intronic																																														26
Krijger et al, 2009, JEM	mouse	wt	JH4 intronic	71	175	136	34	28	105	173	99	45	69	101	47	6.55586	16.1588	12.5577	3.13943	2.58541	9.69529	15.9741	9.14127	4.15512	6.37119	9.32595	4.3398	100	20.0369	15.4201	35.2724	29.2705	1.76037	55.3093	44.6907	9.69529	15.9741	5.72484	13.2964	16.1588	9.32595	19.1136	10.711	57.438
Zubani et al, 2017, JEM	mouse	wt	JH4 intronic
Ehrenstein et al, 2001	mouse	wt	Jh4 intron	26	58	19	3	8	29	28	15	7	11	28	8	10.8333	24.1667	7.91667	1.25	3.33333	12.0833	11.6667	6.25	2.91667	4.58333	11.6667	3.33333	100	19.5833	16.6667	42.9167	20.8333	2.19149	62.5	37.5	12.0833	11.6667	4.58333	9.16667	24.1667	11.6667	18.75	7.91667	63.3333
Stavnezer et al, 2014	mouse	wt	Jh4 intron
Rada et al, 2002, Current Biology	mouse	wt	intronic region downstream VHJDJH	43	74	55	14	10	50	70	38	16	36	46	20	9.11017	15.678	11.6525	2.9661	2.11864	10.5932	14.8305	8.05085	3.38983	7.62712	9.74576	4.23729	100	21.6102	15.678	36.4407	26.2712	1.68627	58.0508	41.9492	10.5932	14.8305	5.08475	11.4407	15.678	9.74576	20.7627	11.8644	60.6061
Krijger et al, 2013, Eur. J. Immunol.	mouse	wt	JH4 intronic	36	112	75	10	16	50	77	49	24	47	71	19	6.14334	19.1126	12.7986	1.70648	2.73038	8.53242	13.1399	8.36177	4.09556	8.02048	12.116	3.24232	100	23.3788	12.9693	38.0546	25.5973	1.62774	61.4334	38.5666	8.53242	13.1399	4.43686	12.4573	19.1126	12.116	18.942	11.2628	56.1947
[truncated: 53 more columns]
